# Supplementary material for: Mechanisms of isorhamnetin inhibition of osteoclast differentiation: insights from molecular dynamics simulations and in vitro/in vivo experiments
Source: Front Pharmacol. 2025 Apr 28;16:1551257. doi: 10.3389/fphar.2025.1551257 (PMC12066772; doi:10.3389/fphar.2025.1551257)
Supplement: Supplementary file 1 [file Table1.xlsx]

## Sheet: Supplementary Table 1
Supplementary Table 1 Antibodies for Western Blot Analysis
Target	Company	Catalog Number	Host Species
GAPDH	AFFINITY Biologicals	AF7018	Rabbit
ERK	AFFINITY Biologicals	AF0155	Rabbit
p-ERK	AFFINITY Biologicals	AF1055	Rabbit
P38	AFFINITY Biologicals	AF6456	Rabbit
p-P38	AFFINITY Biologicals	AF4001	Rabbit
JNK	AFFINITY Biologicals	AF6318	Rabbit
p-JNK	AFFINITY Biologicals	AF3318	Rabbit
RANK	AFFINITY Biologicals	DF12532	Rabbit
NFATc1	AFFINITY Biologicals	DF6446	Rabbit
c-Fos	AFFINITY Biologicals	AF5354	Rabbit
CTSK	AFFINITY Biologicals	DF6614	Rabbit
IκB-α	AFFINITY Biologicals	AF5002	Rabbit
p65	AFFINITY Biologicals	AF5006	Rabbit
p-p65	AFFINITY Biologicals	AF2006	Rabbit
goat anti-rabbit IgG (H+L) HRP		S0001
CaMK2	Bioss Biologicals	bs-0564R	Rabbit
p-CaMK2	Bioss Biologicals	bs-3081R	Rabbit
CAMK4	Bioss Biologicals	bs-6727R	Rabbit
p-CAMK4	Bioss Biologicals	bs-6728R	Rabbit
Calmodulin 1/2/3	Bioss Biologicals	bs-3666R	Rabbit
p-Calmodulin 1/2/3	Bioss Biologicals	bs-8519R	Rabbit

## Sheet: Supplementary Table 2
Supplementary Table 2 Primer information related to animal experiments
Primer	(5'to3')
NFATc1-F'	CCAGCTTTCCAGTCCCTTCC
NFATc1-R'	AGGTGACACTAGGGGACACA
TRAP-F'	TTGTTGACAGCGGTCCATCT
TRAP-R'	GGTGCCCTCCTTCTTAACCC
cathepsin K-F'	CTCCAGTCAAGAACCAGGGC
cathepsin K-R'	GGTCATATAGCCGCCTCCAC
MMP‐9-F'	AACCTCCAACCTCACGGACA
MMP‐9-R'	TTTGGAATCGACCCACGTCT
